# Supplementary material for: A Comparative Transcriptome and WGCNA of Tomato Reveals Hub Genes and a Hormone-Mediated Defense Network Against Ralstonia solanacearum
Source: Biology (Basel). 2026 Mar 22;15(6):509. doi: 10.3390/biology15060509 (PMC13023438; doi:10.3390/biology15060509)
Supplement: Supplementary file 1 [file biology-15-00509-s001.zip]

Archive with 3 entries (3 files):
- Table S2 Primer sequences used for RT-qPCR analysis of SlCrRLK1L genes.xlsx
- Table S3 Functional annotation of the top 10 genes with the highest connectivity in each of the five WGCNA modules.xlsx
- Table S1 Summary of raw transcriptome sequencing data for all samples.xlsx
