# Supplementary material for: A Comparative Transcriptome and WGCNA of Tomato Reveals Hub Genes and a Hormone-Mediated Defense Network Against Ralstonia solanacearum
Source: Biology (Basel). 2026 Mar 22;15(6):509. doi: 10.3390/biology15060509 (PMC13023438; doi:10.3390/biology15060509)
Supplement: Supplementary file 1 [file biology-15-00509-s001.zip › Table S2 Primer sequences used for RT-qPCR analysis of SlCrRLK1L genes.xlsx]

## Sheet: Sheet1
Table S2 Primer sequences used for RT-qPCR analysis of SlCrRLK1L genes
Gene Name	Gene ID	Primer F 5'-3'	Primer R 5'-3'
SlCrRLK1L3	Solyc02g014030	ACAGGTCAGTCTAGCCCAAT	TTGTTACCCTCATCGTGCAG
SlCrRLK1L4	Solyc02g069970	GGAAGGCGGTTTACTCTAGC	TGCTGAGATTGAGGATTGGC
SlCrRLK1L5	Solyc02g071860	CGTATCTGACTGGCAATGCT	TTCCCGCGCTCTACAAAATT
SlCrRLK1L7	Solyc02g089090	CCACAGTCTTCGTCTTGCTT	GAGGAATATTGTGCCAGGGG
SlCrRLK1L8	Solyc02g091590	CTTGGTTGAATGGGCGAAAC	GTATGTCTCTGTGCATGCCA
SlCrRLK1L9	Solyc03g044160	GCGGAGATTTTGCATGCTAC	CATAAGACCCTGGCCATGTC
SlCrRLK1L14	Solyc05g054680	TCGTTTGTTTCCGTAAGCCA	CGTGAAGGTGTTGTTGAAGC
SlCrRLK1L21	Solyc09g060110	GAGCTTGTCTTGTGGTGGAA	TACGTGGCGAATCAGGAAAG
SlCrRLK1L22	Solyc10g006870	ACCTTTCAGTGGCCTTTCTG	CAGGAGTCATAGTAGCCGGA
