# Supplementary material for: A Comparative Transcriptome and WGCNA of Tomato Reveals Hub Genes and a Hormone-Mediated Defense Network Against Ralstonia solanacearum
Source: Biology (Basel). 2026 Mar 22;15(6):509. doi: 10.3390/biology15060509 (PMC13023438; doi:10.3390/biology15060509)
Supplement: Supplementary file 1 [file biology-15-00509-s001.zip › Table S3 Functional annotation of the top 10 genes with the highest connectivity in each of the five WGCNA modules.xlsx]

## Sheet: Sheet1
Table S3 Functional annotation of the top 10 genes with the highest connectivity in each of the five WGCNA modules
Modules	Gene ID	Local Average Connectivity-based Value (Weight)	Annotation in SGN
ME Midnightblue	Solyc11g017390	LACW(Weight): 24.238129	Unknown Protein (AHRD V1)
	Solyc03g120420	LACW(Weight): 24.243858	Unknown Protein (AHRD V1)
	Solyc02g092350	LACW(Weight): 24.143604	Unknown Protein (AHRD V1)
	Solyc04g007980	LACW(Weight): 24.21442	1-aminocyclopropane-1-carboxylate oxidase (AHRD V1 **-* B6SUN2_MAIZE); contains Interpro domain(s) IPR005123 Oxoglutarate and iron-dependent oxygenase, ACO
	Solyc12g068075	LACW(Weight): 24.130787	No annotation in SGN
	Solyc02g092340	LACW(Weight): 24.14553	Unknown Protein (AHRD V1)
	Solyc03g026050	LACW(Weight): 24.198002	Terminal flower 1 (AHRD V3.3 *** F7J0V7_GENTR). The SELF PRUNING 3C (SP3C) gene is a repressor of flowering in tomato and exhibits additional functions, acting as a repressor of seed germination and modulating root architecture. SNG
	Solyc11g005930	LACW(Weight): 24.16589	ST63-2 (AHRD V1 ***- B4YYB2_THEHA)
	Solyc01g107240	LACW(Weight): 24.252583	Peroxisomal membrane 22 kDa (Mpv17/PMP22) family protein (AHRD V3.3 *-* A0A2U1NNX3_ARTAN)//Peroxisomal membrane MPV17/PMP22-like protein (AHRD V1 *--- A8J1X1_CHLRE); contains Interpro domain(s) IPR007248 Mpv17/PMP22
	Solyc01g112230	LACW(Weight): 24.143583	PGPS/NH21 (AHRD V1 **-- Q9ZTM1_PETHY); contains Interpro domain(s) IPR000316 Plant EC metallothionein-like protein, family 15
ME Red	Solyc02g082890	LACW(Weight): 25.19758	RING finger protein (AHRD V1 *-*- Q22V07_TETTH); contains Interpro domain(s) IPR018957 Zinc finger, C3HC4 RING-type
	Solyc04g080730	LACW(Weight): 25.197443	mitogen-activated protein kinase 9 (MAPK9), MAPK9 is a member of the mitogen-activated protein kinase gene family of tomato. It plays an important role in mediating responses to biotic and abiotic stresses.
	Solyc03g114670	LACW(Weight): 25.196766	Unknown Protein (AHRD V1)
	Solyc08g078340	LACW(Weight): 25.188877	Myb family transcription factor (AHRD V1 **** Q2A9C4_BRAOL); contains Interpro domain(s) IPR006447 Myb-like DNA-binding region, SHAQKYF class
	Solyc09g082720	LACW(Weight): 25.187733	Aldo/keto reductase family protein (AHRD V1 **** D7KWQ9_ARALY); contains Interpro domain(s) IPR001395 Aldo/keto reductase
	Solyc11g008590	LACW(Weight): 25.18353	UDP-galactose transporter-like protein (AHRD V1 *-*- O65494_ARATH); contains Interpro domain(s) IPR007271 Nucleotide-sugar transporter
	Solyc02g071320	LACW(Weight): 25.181515	Unknown protein Unknown Protein (AHRD V1)
	Solyc01g005570	LACW(Weight): 25.180262	Unknown Protein (AHRD V1); contains Interpro domain(s) IPR012438 Protein of unknown function DUF1639
	Solyc11g073270	LACW(Weight): 25.176395	Pentatricopeptide repeat-containing protein (AHRD V1 ***- D7MT42_ARALY); contains Interpro domain(s) IPR002885 Pentatricopeptide repeat
	Solyc07g006770	LACW(Weight): 25.17422	LRR receptor-like serine/threonine-protein kinase FEI 1 (AHRD V1 *-** FEI1_ARATH); contains Interpro domain(s) IPR002290 Serine/threonine protein kinase
ME Salmon	Solyc02g067660	LACW(Weight): 9.929923	Phytoalexin deficient 4 (Fragment) (AHRD V1 **-- B2BDV5_ARALY); contains Interpro domain(s) IPR002921 Lipase, class 3
	Solyc03g119980	LACW(Weight): 9.91113	Lipase-like protein (AHRD V1 **-- Q9M3D1_ARATH)
	Solyc07g007120	LACW(Weight): 9.881479	LeT12 is a class II knox gene and is expressed in all tissues.
	Solyc10g086570	LACW(Weight): 9.860713	Palmitoyltransferase PFA4 (AHRD V1 ***- B6TA04_MAIZE); contains Interpro domain(s) IPR001594 Zinc finger, DHHC-type
	Solyc11g010200	LACW(Weight): 9.8203535	14-3-3 family protein AF079104
	Solyc01g094760	LACW(Weight): 9.810724	Origin recognition complex 5 subunit (AHRD V1 ***- Q6EWX0_ARATH)
	Solyc07g054470	LACW(Weight): 9.733413	Unknown Protein (AHRD V1)
	Solyc06g051930	LACW(Weight): 9.670889	Pyruvate kinase family protein (AHRD V1 ***- D7LSF1_ARALY); contains Interpro domain(s) IPR001697 Pyruvate kinase
	Solyc04g064630	LACW(Weight): 9.496619	RAG1-activating protein 1 homolog (AHRD V1 **-- R1AP1_DROME); contains Interpro domain(s) IPR018179 RAG1-activating protein 1 homologue
	Solyc04g054810	LACW(Weight): 9.417442	Pollen allergen Phl p 11 (AHRD V1 ***- B6T2Z8_MAIZE); contains Interpro domain(s) IPR006041 Pollen Ole e 1 allergen and extensin
ME Tan	Solyc01g058140	LACW(Weight): 9.938972	beta-glycosidase 2, sfr2
	Solyc02g077900	LACW(Weight): 9.931439	Peroxisomal leader peptide-processing protease (AHRD V1 *--- TYSD1_HUMAN); contains Interpro domain(s) IPR009003 Peptidase, trypsin-like serine and cysteine
	Solyc12g014100	LACW(Weight): 9.902636	homogentisate 1,2-dioxygenase, hgo
	Solyc09g082340	LACW(Weight): 9.7488	vicilin
	Solyc06g068260	LACW(Weight): 9.642639	1-aminocyclopropane-1-carboxylate oxidase 1 (AHRD V1 **-- ACCO1_ORYSI); contains Interpro domain(s) IPR005123 Oxoglutarate and iron-dependent oxygenase
	Solyc07g063900	LACW(Weight): 9.62635	RNA binding protein (AHRD V1 **-* B6TNV4_MAIZE); contains Interpro domain(s) IPR012677 Nucleotide-binding, alpha-beta plait
	Solyc01g099160	LACW(Weight): 9.599817	lipoxygenase, cevi34
	Solyc02g032300	LACW(Weight): 9.403514	Enhancer of polycomb-like protein (AHRD V1 ***- B9N5C9_POPTR); contains Interpro domain(s) IPR019542 Enhancer of polycomb-like
	Solyc06g068540	LACW(Weight): 9.260373	Transcription regulatory protein SNF5 (AHRD V1 *-*- D3B6R9_POLPA)
	Solyc03g044460	LACW(Weight): 9.184589	bHLH transcription factor (AHRD V1 *-*- D3Y274_BRAOL); contains Interpro domain(s) IPR001092 Basic helix-loop-helix dimerisation region bHLH
ME Yellow	Solyc05g013650	LACW(Weight): 41.535416	Lysine ketoglutarate reductase trans-splicing related 1 (AHRD V1 ***- B6TPP1_MAIZE); contains Interpro domain(s) IPR007877 Protein of unknown function DUF707
	Solyc09g091950	LACW(Weight): 41.52204	Ethylene-responsive transcription factor 1 (AHRD V1 *-*- ERF1_ORYSJ); contains Interpro domain(s) IPR001471 Pathogenesis-related transcriptional factor and ERF, DNA-binding
	Solyc02g083870	LACW(Weight): 41.508923	Gibberellin-regulated protein 2 (AHRD V1 **-- B6SKV6_MAIZE); contains Interpro domain(s) IPR003854 Gibberellin regulated protein
	Solyc10g008900	LACW(Weight): 41.50776	Disease resistance response (AHRD V1 ***- D7KM73_ARALY); contains Interpro domain(s) IPR004265 Plant disease resistance response protein
	Solyc01g006840	LACW(Weight): 41.507607	Calcium dependent protein kinase 26 (AHRD V1 **** B9H9M4_POPTR); contains Interpro domain(s) IPR002290 Serine/threonine protein kinase
	Solyc04g040090	LACW(Weight): 41.50694	Strictosidine synthase-like protein (AHRD V1 ***- A7WPL3_TOBAC); contains Interpro domain(s) IPR004141 Strictosidine synthase
	Solyc07g018430	LACW(Weight): 41.506622	Unknown Protein (AHRD V1)
	Solyc01g106140	LACW(Weight): 41.502865	F-box protein family-like (AHRD V1 *-*- Q6ZCS3_ORYSJ); contains Interpro domain(s) IPR005174 Protein of unknown function DUF295
	Solyc12g005783	LACW(Weight): 41.499664	No annotation in SGN
	Solyc11g067290	LACW(Weight): 41.498768	Acyltransferase-like protein (AHRD V1 **-- Q589X7_TOBAC); contains Interpro domain(s) IPR003480 Transferase
