# Supplementary material for: A Comparative Transcriptome and WGCNA of Tomato Reveals Hub Genes and a Hormone-Mediated Defense Network Against Ralstonia solanacearum
Source: Biology (Basel). 2026 Mar 22;15(6):509. doi: 10.3390/biology15060509 (PMC13023438; doi:10.3390/biology15060509)
Supplement: Supplementary file 1 [file biology-15-00509-s001.zip › Table S1 Summary of raw transcriptome sequencing data for all samples.xlsx]

## Sheet: Sheet1
Table S1 Transcriptome sequencing raw data information
sample_names	raw reads	after removing adapter, low quality		map to genome
		clean	clean ratio	mapped	mapped ration
ZM3_L1	20495718	20468094	0.998652	2.02348e+07	0.9886
ZM3_L2	20090965	20068379	0.998876	1.98376e+07	0.9885
ZM3_L3	20313508	20287810	0.998735	2.00606e+07	0.9888
ZM3_R1	20258484	20233485	0.998766	1.99178e+07	0.9844
ZM3_R2	19166106	19144285	0.998861	1.88437e+07	0.9843
ZM3_R3	19159240	19129705	0.998458	1.88275e+07	0.9842
ZM3_S1	20170922	20143044	0.998618	1.98892e+07	0.9874
ZM3_S2	20677584	20651993	0.998762	2.03938e+07	0.9875
ZM3_S3	21129521	21098986	0.998555	2.08268e+07	0.9871
ZM3CK_L1	19918645	19896707	0.998899	1.96341e+07	0.9868
ZM3CK_L2	20890322	20862671	0.998676	2.05894e+07	0.9869
ZM3CK_L3	20762895	20736018	0.998706	2.04602e+07	0.9867
ZM3CK_R1	20850519	20826482	0.998847	2.03266e+07	0.976
ZM3CK_R2	20962591	20938220	0.998837	2.0442e+07	0.9763
ZM3CK_R3	23785253	23757268	0.998823	2.31847e+07	0.9759
ZM3CK_S1	22828238	22801973	0.998849	2.25283e+07	0.988
ZM3CK_S2	20936232	20912923	0.998887	2.06641e+07	0.9881
ZM3CK_S3	23787365	23757382	0.99874	2.3477e+07	0.9882
ZM86_L1	23285940	23258817	0.998835	2.30844e+07	0.9925
ZM86_L2	17783512	17760716	0.998718	1.76311e+07	0.9927
ZM86_L3	18693860	18670520	0.998751	1.85286e+07	0.9924
ZM86_R1	20157546	20134577	0.998861	1.98869e+07	0.9877
ZM86_R2	22426878	22396056	0.998626	2.21273e+07	0.988
ZM86_R3	19963547	19937486	0.998695	1.96903e+07	0.9876
ZM86_S1	19449397	19429792	0.998992	1.92821e+07	0.9924
ZM86_S2	23495435	23469701	0.998905	2.32866e+07	0.9922
ZM86_S3	20155534	20130453	0.998756	1.99734e+07	0.9922
ZM86CK_L1	22268379	22237930	0.998633	2.2e+07	0.9893
ZM86CK_L2	20817568	20793136	0.998826	2.05665e+07	0.9891
ZM86CK_L3	25609737	25580739	0.998868	2.52968e+07	0.9889
ZM86CK_R1	20916614	20892837	0.998863	2.02932e+07	0.9713
ZM86CK_R2	20733799	20711191	0.99891	2.01044e+07	0.9707
ZM86CK_R3	23277040	23249665	0.998824	2.25708e+07	0.9708
ZM86CK_S1	22795301	22765173	0.998678	2.25626e+07	0.9911
ZM86CK_S2	19118258	19096843	0.99888	1.89288e+07	0.9912
ZM86CK_S3	21530395	21505976	0.998866	2.13189e+07	0.9913
